# Supplementary material for: QuinoxalineTacrine QT78, a Cholinesterase Inhibitor as a Potential Ligand for Alzheimer’s Disease Therapy
Source: Molecules. 2019 Apr 17;24(8):1503. doi: 10.3390/molecules24081503 (PMC6514705; doi:10.3390/molecules24081503)
Supplement: Supplementary file 1 [file molecules-24-01503-s001.zip]

Archive with 1 entries (1 files):
- molecules-458412-SI.pdf
